# Supplementary material for: Integrative analysis of GWAS, Bayesian fine-mapping, Mendelian randomization and colocalization reveals genetic determinants underlying milk-related traits in dairy cattle
Source: Genet Sel Evol. 2026 Jan 3;58:4. doi: 10.1186/s12711-025-01028-3 (PMC12784616; doi:10.1186/s12711-025-01028-3)
Supplement: Supplementary file 2 — Additional file2 (XLSX 81 KB) [file 12711_2025_1028_MOESM2_ESM.xlsx]

## Sheet: Table S1
Table S1. The summary statistics of all traits in this study
Trait	Sample size	Mean	SD	Maximum	Minimum
MY (kg)	11059	299.372	1609	11283.2	-10289.6
FP (%)	11059	-0.0753	0.6739	4.7354	-5.3298
PP (%)	11059	-0.0064	0.2923	2.3271	-1.8175
FY (kg)	11059	4.4244	61.3829	526.131	-578.462
PY (kg)	11059	9.131	48.9001	360.959	-483.325
SCS (score)	10375	3.0139	0.3288	-0.4101	6.4143

## Sheet: TableS2
Table S2. QTL regions associated with each trait
Trait	Chr	Start	Stop	No. sig. SNPs
MY	14	125070	2302055	1332
	14	63676440	65641447	31
	20	31888449	32103408	2
	28	18588395	18588395	1
FP	5	92497656	94422618	540
	14	125070	4637446	4312
	14	63323956	65502497	49
	20	31888449	32109213	2
PP	3	14790087	14790087	1
	3	15316655	15897327	42
	5	93516066	93638902	18
	6	36374693	37906466	46
	6	80557786	80712444	34
	6	81704992	88851462	1582
	10	46296322	46549747	88
	14	125070	2844132	1571
	14	56001530	56492051	5
	14	61446801	65641447	1415
	14	67718785	68081151	7
	14	69861878	69986465	3
	16	1786132	1791556	8
	20	29367221	33732180	1503
	20	37500629	37500629	1
	29	40641719	41439204	45
FY	5	88183589	88687242	28
	5	89698352	89698352	1
	5	90385165	90538287	4
	5	91047299	91047299	1
	5	93391179	94189645	251
	5	95264472	95295336	3
	5	96422160	96422160	1
	14	125070	2844132	1708
	14	3823918	3824505	2
	15	65278877	65278877	1
	28	18585274	18597601	4
PY	8	7480763	7480763	1
	14	152963	901826	312
	28	18585274	18597601	4
SCS	14	125070	3564685	1490

## Sheet: TableS3
Table S3. Genes involved in the significant CSs of QTL regions associated with different traits
QTL regions from GWAS					Credible sets (CS) from fine mapping
Chr	Start	End	No. sig. SNPs	Sig. traits	CS	Sig. traits1	No. SNPs	Lead SNP	PIP of lead SNP	Gene2
3	14790087	14790087	1	PP	1	FP, PP, PY, SCS	8	3_14719355	0.507994	UBQLN4
					2	PP, PY	1	3_14742234	1	SSR2 (11876)
					3	FP, PP, PY	2	3_14765544	0.942177	SSR2 (4747)
					4	FP, PP, PY	1	3_14772603	1	ARHGEF2 (8857)
					5	MY, FP, PP, FY, PY	3	3_14773718	0.801613	ARHGEF2 (7742)
					6	MY	1	3_14791293	1	ARHGEF2
					7	MY, FP, FY, PY	1	3_14793710	0.999999	ARHGEF2
					8	PP, SCS	2	3_14804948	0.890463	ARHGEF2
					9	FP, FY	1	3_14847113	0.999999	KHDC4
					10	PP	145	3_14849272	0.0159896	KHDC4
					11	MY, FP, PP, FY, PY, SCS	12	3_14853429	0.715996	RIT1
3	15316655	15897327	42	PP	1	MY, FP, FY	1	3_15331608	0.999988	FDPS (11231)
					2	PP, SCS	9	3_15397132	0.276902	GBA1
					3	MY, FP, PP	1	3_15409823	0.999515	MTX1
					4	FP, PP, FY	1	3_15505107	1	EFNA3 (7266)
					5	PP	14	3_15365627	0.133897	HCN3 (1802)
					6	MY, FP, PP, PY	12	3_15736001	0.243806	KCNN3
					7	MY, FP, PP, FY, PY, SCS	2	3_15790098	0.748509	KCNN3
					8	FP, FY	1	3_15838939	1	KCNN3
					9	FP, PP, FY	2	3_15856068	0.60912	KCNN3
					10	FP, PP	5	3_15889649	0.35132	KCNN3
5	88183589	88687242	28	FY	1	MY, FY, PY	2	5_88185737	0.640408	CMAS (15191)
					2	MY, FP, PP, FY, PY, SCS	6	5_88379337	0.422629	ABCC9
					4	MY	1	5_88489067	1	KCNJ8 (47053)
					6	MY, FP, PP, FY, PY, SCS	9	5_88572430	0.224087	LDHB (9647)
					7	MY, FP, PP, FY	1	5_88543810	1	LDHB (713)
					8	MY, PP, FY, PY	4	5_88574410	0.351963	LDHB (11627)
					9	MY, FP, PP, FY, PY, SCS	5	5_88678852	0.565865	GOLT1B (4481)
					10	MY, FP, PP, FY, PY, SCS	1	5_88683239	1	GOLT1B (94)
5	89698352	89698352	1	FY	1	MY, FP, PP, FY, PY	2	5_89600113	0.712859	ENSBTAG00000050454 (104634)
					2	FY	4	5_89600454	0.300468	ENSBTAG00000050454 (104975)
					3	PP	1	5_89640424	0.999999	ENSBTAG00000050454 (144945)
					4	MY, FP, PP, PY	1	5_89654829	1	ENSBTAG00000050454 (159350)
					5	MY, FP, PP, FY, PY, SCS	3	5_89698636	0.82769	ENSBTAG00000050454 (203157)
					6	PP	1	5_89706306	1	ENSBTAG00000050454 (210827)
					7	PP	4	5_89719881	0.304671	ENSBTAG00000050454 (224402)
					8	PP, FY	1	5_89739128	0.999999	ENSBTAG00000050454 (243649)
					9	FP, PP, SCS	1	5_89746732	1	ENSBTAG00000050454 (251253)
5	90385165	90538287	4	FY	1	MY	1	5_90405467	1	AEBP2 (63168)
					2	FP	1	5_90423962	0.979864	AEBP2 (44673)
					3	MY, PP	9	5_90447955	0.381774	AEBP2 (20680)
					4	FY, PY	15	5_90535442	0.262317	AEBP2 (5090)
					5	MY, PP, FY, PY	12	5_90431589	0.529168	AEBP2 (37046)
					6	PP	7	5_90461453	0.17025	AEBP2 (7182)
					7	MY, FP, PP, FY, PY	5	5_90526809	0.372313	AEBP2
5	91047299	91047299	1	FY	1	FP	1	5_90993071	0.9549	PLEKHA5 (130232)
					2	MY, FP, PP, PY	5	5_91011854	0.358273	PLEKHA5 (149015)
					5	PP, FY	7	5_91088572	0.848908	PLEKHA5 (225733)
					6	PP	1	5_91074479	0.999026	PLEKHA5 (211640)
					7	MY, PP, FY	4	5_91081388	0.603761	PLEKHA5 (218549)
					8	MY, FP, PP, FY, PY, SCS	1	5_91099780	1	CAPZA3 (234894)
					9	MY, FP, PP, FY, PY, SCS	1	5_91100036	1	CAPZA3 (234638)
					11	PP	20	5_91076389	0.149259	PLEKHA5 (213550)
5	92497656	94422618	809	FP, PP, FY	1	MY, FP, PP, FY, PY, SCS	2	5_92575146	0.910048	RERGL (566492)
					2	FP, PP, FY, SCS	1	5_92592891	0.99666	RERGL (584237)
					3	FP, PP	1	5_92699052	1	LMO3 (565555)
					4	MY, FP, PP, SCS	5	5_92720020	0.743469	LMO3 (544587)
					5	MY, FP, PP, FY, PY	1	5_92706069	0.999912	LMO3 (558538)
					6	PP, FY	14	5_92792836	0.307997	LMO3 (471771)
					7	FP, PP	1	5_92792960	1	LMO3 (471647)
					8	FP	5	5_93178920	0.326676	LMO3 (85687)
					9	PP	2	5_93339979	0.6352	LMO3 (11687)
					10	PP	1	5_93377762	0.999544	LMO3 (49470)
					11	MY, FP, PP, FY, PY, SCS	1	5_93516022	1	MGST1
					12	MY, FP, FY, PY	4	5_93627442	0.615859	SLC15A5
					13	FY, PY	1	5_94042378	0.999997	STRAP (2474)
					14	MY, FP, PP, FY, PY	1	5_94364021	1	PTPRO
					15	PP	1	5_94409651	0.992602	PTPRO
5	95264472	95295336	3	FY	1	FP, FY, PY	6	5_95275691	0.415918	PLBD1
					2	MY	1	5_95275345	0.999807	PLBD1
5	96422160	96422160	1	FY	1	MY, FY, PY	1	5_96417837	1	GRIN2B (103971)
					2	MY, FY, PY	1	5_96444099	0.979666	GRIN2B (130233)
					3	FP, PP, FY	2	5_96462056	0.613394	GRIN2B (148190)
6	36374693	37906466	46	PP	1	PP	1	6_36383500	1	HERC6 (16455)
					2	FP, PP	2	6_36399981	0.499814	HERC6 (32936)
					3	MY	7	6_36489160	0.793372	ABCG2
					5	FP, FY	1	6_36931767	1	IBSP (37962)
					6	FY, PY, SCS	25	6_36979093	0.0911118	IBSP (85288)
					7	PP	1	6_37003883	1	IBSP (110078)
					9	FP, PP, FY	1	6_37795435	1	LCORL (238329)
					10	FP	1	6_37796081	0.97979	LCORL (238975)
					11	MY, FP, PP, FY, PY, SCS	1	6_37796090	1	LCORL (238984)
					12	MY, FP, PP, FY, PY, SCS	1	6_37796162	1	LCORL (239056)
					13	FP, PP, FY	9	6_37842392	0.40128	LCORL (285286)
6	80557786	80712444	34	PP	1	MY, FP, PP, FY, PY	1	6_80567707	1	EPHA5 (269378)
					2	FP	9	6_80565856	0.376785	EPHA5 (271229)
					3	MY, FP, FY, PY, SCS	1	6_80591917	1	EPHA5 (245168)
					5	FP, FY, SCS	1	6_80616626	0.999738	EPHA5 (220459)
					6	MY, FP, PP, FY, PY, SCS	4	6_80654427	0.375961	EPHA5 (182658)
					7	FP, PP, FY, PY, SCS	32	6_80712444	0.0831021	EPHA5 (124641)
					8	FP, PP, SCS	4	6_80704799	0.309517	EPHA5 (132286)
					9	PP, SCS	1	6_80708981	0.996136	EPHA5 (128104)
6	81704992	88851462	1582	PP	2	MY, PP, SCS	1	6_84036330	0.999978	TMPRSS11E (42226)
					3	MY, FP, PP	1	6_84872675	1	ENSBTAG00000053565 (25005)
					4	FP, PP, FY	1	6_84884772	0.960315	ENSBTAG00000053565 (37102)
					5	FP	1	6_85393113	0.968486	CSN1S1 (18005)
					6	MY, FP, PP, SCS	233	6_85468640	0.0265396	HSTN
					7	MY, FP, PP, FY, PY, SCS	1	6_85530762	0.999997	CSN1S2
					8	FP, PP, FY, PY	114	6_85664195	0.203991	CSN3 (5269)
					9	MY	2	6_85865023	0.786265	AMTN (38739)
					11	FP	3	6_86196890	0.618984	GRSF1
					12	MY, FP, PP, FY, PY, SCS	1	6_86564642	1	SLC4A4
					14	MY, FP, PP, FY, PY, SCS	10	6_86708632	0.197229	SLC4A4
					15	MY, FP, PP, FY, PY, SCS	2	6_87846645	0.798615	ADAMTS3 (139907)
					16	MY, FP, PP, FY, PY, SCS	1	6_87850015	1	ADAMTS3 (143277)
					17	FP	4	6_88493833	0.450938	ALB
8	7480763	7480763	1	PY	1	FP, PP	5	8_7396531	0.740038	ENSBTAG00000050360 (60809)
					3	MY, FP, PP	1	8_7446326	1	ENSBTAG00000050360 (11014)
					4	MY	1	8_7447626	0.996698	ENSBTAG00000050360 (9714)
					5	FP, FY	1	8_7485878	1	DEFB134 (13632)
					6	FP	1	8_7485911	0.999999	DEFB134 (13665)
					7	FP, PP	9	8_7527496	0.374497	DEFB136 (26641)
					8	FP	1	8_7520396	0.984616	DEFB136 (19541)
					9	PP, PY	2	8_7534994	0.536616	CTSB (31101)
					10	FP, PP	1	8_7575528	0.999999	CTSB
10	46296322	46549747	88	PP	1	MY, FP, FY, PY	1	10_46425778	0.967659	USP3
					2	MY, FP, PP, PY, SCS	7	10_46488245	0.242679	USP3
					3	FP, PP, FY	33	10_46424827	0.112018	USP3
14	125070	4637446	10727	MY, FP, PP, FY, PY, SCS	1	MY	3	14_152713	0.503774	OR10AG83 (6961)
					2	FP, PP	2	14_170502	0.812694	OR10AG83 (9887)
					3	FP, PP	1	14_243993	1	ZNF250
					4	MY, FP, PP, FY, SCS	4	14_722797	0.565834	WDR97
					5	MY, FP, PP, FY, PY, SCS	7	14_609870	0.478659	DGAT1
					6	MY, FP, PP, FY, PY, SCS	15	14_2888622	0.416182	PTK2
					7	MY, FP, PP, SCS	1	14_3690052	0.996742	KCNK9
					8	FP, PP	1	14_3758025	1	KCNK9 (45193)
					9	FP	1	14_3999212	1	KCNK9 (286380)
					10	MY, FP, PY	2	14_4063162	0.522147	FAM135B (324855)
					11	FP	1	14_4276092	1	FAM135B (111925)
					14	FP, FY, PY, SCS	1	14_4470196	1	FAM135B
					15	FP	2	14_4599331	0.504051	FAM135B
14	56001530	56492051	5	PP	1	FP, PP, FY	3	14_56045891	0.522958	EMC2 (22148)
					2	FP	1	14_56186163	0.99775	EIF3E (59724)
					3	MY, FP, PP, FY, PY, SCS	3	14_56492051	0.573551	RSPO2
					4	MY, FP, PP, FY, PY, SCS	9	14_56265557	0.170489	EIF3E
					5	PP	27	14_56266470	0.0568063	EIF3E
					6	FP, PP, FY	1	14_56289041	1	EIF3E
					7	MY, FP, PP, FY, PY	5	14_56474111	0.27501	RSPO2
14	61446801	65641447	1495	MY, FP, PP	1	FP, PP, FY	7	14_61656832	0.214705	AZIN1 (39807)
					2	PP, FY	3	14_62508084	0.577477	NCALD
					3	MY, FP, PP, FY, PY	5	14_62692220	0.852227	NCALD
					4	FP	4	14_62839708	0.71357	GRHL2
					5	MY, FP	2	14_63510140	0.628398	YWHAZ (82769)
					6	PP	24	14_64145528	0.0953107	ENSBTAG00000050156
					7	FP, PP	1	14_64226158	1	FBXO43 (1349)
					8	MY, FP, PP, FY	4	14_64441864	0.385506	COX6C (787)
					9	MY, FP, PP, PY	1	14_64985189	0.999992	VPS13B
					10	MY, FP, PP, FY, PY	1	14_65367176	1	OSR2 (27263)
					11	MY, FP, PP, PY	2	14_65459576	0.490894	STK3 (15797)
14	67718785	68081151	7	PP	1	MY, FP, PP, SCS	5	14_67758193	0.67827	SDC2 (49968)
					2	MY, FP, PP, PY	3	14_67803611	0.705357	PTDSS1 (89695)
					3	MY, FP, PY	6	14_67812838	0.827325	PTDSS1 (80468)
					5	PP	1	14_68005175	0.996415	UQCRB (13820)
14	69861878	69986465	3	PP	1	PP, FY	1	14_69879165	0.999929	RAD54B
					2	PP	9	14_69905451	0.35444	RAD54B
					3	MY, PP	1	14_69909564	1	RAD54B
					4	MY, FP, PP, SCS	6	14_69861878	0.403181	RAD54B
					5	MY, FP, PY	14	14_69864393	0.134315	RAD54B
15	65278877	65278877	1	FY	1	FP	3	15_65206004	0.415952	EHF
					2	FP, PP, FY	9	15_65333701	0.523746	APIP (69310)
					4	PP	5	15_65350341	0.289783	APIP (52670)
					5	FP, SCS	1	15_65368131	0.99995	APIP (34880)
16	1786132	1791556	8	PP	1	MY, FP, PP, FY, PY	1	16_1789480	0.974236	SOX13 (110034)
					2	MY, FP, PP	6	16_1790694	0.406815	SOX13 (108820)
20	29367221	33732180	1507	MY, FP, PP	1	PP	19	20_29433354	0.143487	HCN1
					2	FP, PP	7	20_29579833	0.235697	HCN1 (17507)
					3	MY, FP, FY, PY, SCS	1	20_29731877	1	HCN1 (169551)
					5	MY, FP, PP, FY, PY, SCS	1	20_31247182	1	NNT (1434)
					6	MY, FP, PP, FY, PY, SCS	2	20_31247449	0.710585	NNT (1701)
					7	PP	1	20_31532661	0.990903	NIM1K
					8	MY, FP, PP	2	20_31888449	0.937029	GHR
					9	FP	1	20_32158204	0.999991	GHR
					10	PY	23	20_32375913	0.239164	GHR (197602)
					12	FP	1	20_33068224	1	PLCXD3
					13	MY, FP, PP, FY, PY, SCS	6	20_33171985	0.41094	PLCXD3
					14	PP	1	20_33504182	1	MROH2B
					15	PP	3	20_33724060	0.319636	TTC33
20	37500629	37500629	1	PP	1	MY, FP, PP, FY, PY, SCS	1	20_37404462	0.999453	NIPBL (34120)
					2	PP	5	20_37413431	0.674388	NIPBL (43089)
					3	MY, FP, PP, FY	1	20_37500629	0.999943	SLC1A3 (71303)
					4	PP	15	20_37512663	0.157139	SLC1A3 (59269)
					5	FP, FY	2	20_37573229	0.708418	SLC1A3
28	18585274	18597601	9	MY, FY, PY	1	MY, PP, FY, PY, SCS	2	28_18589863	0.600252	ZNF365 (94391)
					2	FP, PP	3	28_18587672	0.527512	ZNF365 (92200)
29	40641719	41439204	45	PP	1	MY	29	29_40708600	0.253458	SCGB2A2 (5447)
					2	FP	1	29_40892385	0.999999	AHNAK
					3	FP	1	29_41054841	1	ZBTB3 (1799)
					4	FP	1	29_41124548	0.999817	STX5
					5	MY, FP, PP	1	29_41171461	0.979172	SLC3A2
1 The CS is significant for the given trait (average lfsr < 0.01). 2 The figures in the bracket are distance of the lead SNP and the gene.

## Sheet: Table S4
Table S4. The LD r2 of lead SNPs in the CS from multi-trait Bayesian fine-mapping
	3:14790087-14790087													3:15316655-15897327
Chr3		3_14719355	3_14742234	3_14765544	3_14772603	3_14773718	3_14791293	3_14793710	3_14804948	3_14847113	3_14849272	3_14853429			3_15331608	3_15397132	3_15409823	3_15505107	3_15365627	3_15736001	3_15790098	3_15838939	3_15856068	3_15889649
	3_14719355		0.0183	0.4359	0.0042	0.0069	0.01	0.0214	0.0159	0.0117	0.012	0.1607		3_15331608		0.0541	0.0028	0.0314	0.0056	0.0105	0.0085	0.014	0.0387	0.0056
	3_14742234			0.0393	0.0083	0.02	0.0528	0.0183	0.0157	0.0357	0.0326	0.0707		3_15397132			0.0644	0.1266	0.0685	0.0024	0.1979	0.0235	0.0088	0.0525
	3_14765544				0.0533	0.0201	0.0034	0.0001	0.0305	0.0308	0.02	0.1634		3_15409823				0.0108	0.0036	0.0032	0.0047	0.0037	0.0236	0.0034
	3_14772603					0.0039	0.0313	0.0034	0.0053	0.0051	0.0027	0.0242		3_15505107					0.0142	0.0814	0.0797	0.0576	0.2074	0.0102
	3_14773718						0.0094	0.0216	0.0142	0.0045	0.0137	0.0306		3_15365627						0.0376	0.0562	0.0388	0.0356	0.0048
	3_14791293							0.0236	0.0447	0.0151	0.0175	0.0096		3_15736001							0.0005	0.0477	0.2366	0.0265
	3_14793710								0.0474	0.0207	0.0445	0.0989		3_15790098								0.0443	0.0003	0.1023
	3_14804948									0.0043	0.0285	0.0268		3_15838939									0.0072	0.0243
	3_14847113										0.6288	0.2131		3_15856068										0.0327
	3_14849272											0.4148		3_15889649
	3_14853429
	5:88183589-88687242										5:89698352-89698352											5:90385165-90538287									5:91047299-91047299										5:92497656-94422618
Chr 5		5_88185737	5_88379337	5_88489067	5_88572430	5_88543810	5_88574410	5_88678852	5_88683239			5_89600113	5_89600454	5_89640424	5_89654829	5_89698636	5_89706306	5_89719881	5_89739128	5_89746732			5_90405467	5_90423962	5_90447955	5_90535442	5_90431589	5_90461453	5_90526809			5_90993071	5_91011854	5_91088572	5_91074479	5_91081388	5_91099780	5_91100036	5_91076389			5_92575146	5_92592891	5_92699052	5_92720020	5_92706069	5_92792836	5_92792960	5_93178920
	5_88185737		0.0656	0.147	0.0332	0.0266	0.0138	0.0205	0.2381		5_89600113		0.0212	0.0278	0.0124	0.0709	0.0025	0.0056	0.0601	0.1635		5_90405467		0.0139	0.7318	0.0077	0.0137	0.3598	0.0046		5_90993071		0.0666	0.0021	0.0275	0.0469	0.1086	0.104	0.006		5_92575146		0.0148	0.0101	0.0103	0.0062	0.3101	0.414	0.0477
	5_88379337			0.275	0.0142	0.0109	0.0713	0.0166	0.1883		5_89600454			0.1871	0.1162	0.1311	0.0638	0.0568	0.1835	0.3538		5_90423962			0.0195	0.3	0.085	0.0145	0.0184		5_91011854			0.2621	0.0099	0.0192	0.057	0.0582	0.0138		5_92592891			0.0162	0.0147	0.0058	0.0383	0.0239	0.058
	5_88489067				0.0482	0.0637	0.0426	0.0065	0.1936		5_89640424				0.7653	0.0703	0.0421	0.0392	0.0049	0.5483		5_90447955				0.0114	0.0192	0.6682	0.0045		5_91088572				0.0006	0.0588	0.1892	0.1837	0.0542		5_92699052				0.95	0.0045	0.073	0.0207	0.1907
	5_88572430					0.0099	0.1666	0.0084	0.1169		5_89654829					0.0545	0.0329	0.0313	0.0146	0.4378		5_90535442					0.0403	0.0081	0.0085		5_91074479					0.1482	0.0475	0.054	0.0054		5_92720020					0.004	0.0794	0.0202	0.182
	5_88543810						0.0915	0.0109	0.0328		5_89698636						0.0003	0.0083	0.0247	0.0478		5_90431589						0.0127	0.0165		5_91081388						0.3088	0.3072	0.007		5_92706069						0.0176	0.0109	0.0139
	5_88574410							0.0472	0.0029		5_89706306							0.9055	0.2535	0.0229		5_90461453							0.0022		5_91099780							0.9842	0.0274		5_92792836							0.5872	0.0026
	5_88678852								0.1433		5_89719881								0.2887	0.0216		5_90526809									5_91100036								0.0274		5_92792960								0.0857
	5_88683239										5_89739128									0.0666											5_91076389										5_93178920
											5_89746732																														5_93339979
																																									5_93377762
																																									5_93516022
																																									5_93627442
																																									5_94042378
																																									5_94364021
																																									5_94409651
	6:36374693-37906466													6:80557786-80712444										6:81704992-88851462
Chr6		6_36383500	6_36399981	6_36489160	6_36931767	6_36979093	6_37003883	6_37795435	6_37796081	6_37796090	6_37796162	6_37842392			6_80567707	6_80565856	6_80591917	6_80616626	6_80654427	6_80712444	6_80704799	6_80708981			6_84036330	6_84872675	6_84884772	6_85393113	6_85468640	6_85530762	6_85664195	6_85865023	6_86196890	6_86564642	6_86708632	6_87846645	6_87850015	6_88493833
	6_36383500		0.0064	0.1199	0.0011	0.0027	0.0001	0.0054	0.0078	0.0081	0.0075	0.0034		6_80567707		0.1489	0.1397	0.444	0.0553	0.0275	0.1998	0.0147		6_84036330		0.0123	0.1835	0.0734	0.0188	0.011	0.0176	0.0355	0.0002	0.0384	0.0128	0.0137	0.0113	0.0072
	6_36399981			0.0201	0.2094	0.0455	0.0002	0.1919	0.22	0.2344	0.2534	0.0107		6_80565856			0.3669	0.0989	0.2066	0.0249	0.0293	0.6178		6_84872675			0.0082	0.0048	0.0034	0.3436	0.0149	0.0383	0.0017	0.0418	0.0011	0.0045	0.0041	0.012
	6_36489160				0.0128	0.0321	0.0057	0.0051	0.0082	0.0086	0.0062	0.0936		6_80591917				0.097	0.5403	0.0399	0.0637	0.4136		6_84884772				0.0032	0.0056	0.0033	0.0326	0.0123	0.0043	0.0153	0.0179	0.0054	0.0053	0.0009
	6_36931767					0.048	0.0015	0.2815	0.3174	0.332	0.35	0.0093		6_80616626					0.0907	0.0196	0.2958	0.0833		6_85393113					0.037	0.0018	0	0.006	0	0.0061	0.001	0.0175	0.0011	0.0115
	6_36979093						0.0482	0.1141	0.161	0.1706	0.1783	0.2003		6_80654427						0.0175	0.0353	0.2417		6_85468640						0.0028	0.1709	0.0082	0	0.0068	0.0511	0.6655	0.5696	0.0107
	6_37003883							0.0102	0.0128	0.0132	0.0151	0.185		6_80712444							0.0092	0.0403		6_85530762							0.0166	0.0074	0.0013	0.1521	0.0157	0.003	0.0029	0.0038
	6_37795435								0.5633	0.5737	0.6222	0.0479		6_80704799								0.0474		6_85664195								0.0332	0.0017	0.1773	0.0028	0.1082	0.0914	0.0511
	6_37796081									0.9499	0.8622	0.0496		6_80708981										6_85865023									0.0007	0.1106	0.0297	0.0081	0.0081	0.0362
	6_37796090										0.906	0.0528												6_86196890										0.0006	0.0001	0.001	0.001	0.0008
	6_37796162											0.059												6_86564642											0.0414	0.0114	0.0109	0.0327
	6_37842392																							6_86708632												0.0617	0.0561	0.0239
																								6_87846645													0.9109	0.0123
																								6_87850015														0.0102
																								6_88493833
	8:7480763-7480763
Chr8		8_7396531	8_7446326	8_7447626	8_7485878	8_7485911	8_7527496	8_7520396	8_7534994	8_7575528
	8_7396531		0.4121	0.4344	0.0088	0.0175	0.0282	0.0158	0.0492	0.0566
	8_7446326			0.9233	0.0202	0.0428	0.0201	0.0493	0.0881	0.0764
	8_7447626				0.0204	0.041	0.0472	0.055	0.1041	0.1109
	8_7485878					0.5021	0.0158	0.0037	0.0022	0.022
	8_7485911						0.0271	0.0001	0.0176	0.0001
	8_7527496							0.0007	0.0386	0.3326
	8_7520396								0.0365	0.001
	8_7534994									0.1628
	8_7575528
	10:46296322-46549747
Chr10		10_46425778	10_46488245	10_46424827
	10_46425778		0.0072	0.51
	10_46488245			0.0136
	10_46424827
	14:125070-4637446															14:56001530-56492051									14:61446801-65641447													14:67718785-68081151						14:69861878-69986465
Chr14		14_152713	14_170502	14_243993	14_722797	14_609870	14_2888622	14_3690052	14_3758025	14_3999212	14_4063162	14_4276092	14_4470196	14_4599331			14_56045891	14_56186163	14_56492051	14_56265557	14_56266470	14_56289041	14_56474111			14_61656832	14_62508084	14_62692220	14_62839708	14_63510140	14_64145528	14_64226158	14_64441864	14_64985189	14_65367176	14_65459576			14_67758193	14_67803611	14_67812838	14_68005175			14_69879165	14_69905451	14_69909564	14_69861878	14_69864393
	14_152713		0.4514	0.0017	0.0142	0.0073	0.0136	0.0043	0.0007	0.001	0.0043	0.022	0.0078	0.0105		14_56045891		0.0231	0.0136	0.1404	0.0252	0.0127	0.1057		14_61656832		0	0.059	0.001	0.0696	0.0163	0.0565	0.0185	0.0267	0.0536	0.0669		14_67758193		0.0052	0	0.0033		14_69879165		0.0133	0.0101	0.005	0.0092
	14_170502			0.0178	0.009	0.0102	0.0088	0.0021	0.001	0.0014	0.0065	0.0224	0.0008	0		14_56186163			0.0187	0.1502	0.6004	0.0088	0.0998		14_62508084			0.0345	0.0556	0.0092	0.0046	0.0148	0.0115	0.0023	0.0022	0.0067		14_67803611			0.0113	0.0015		14_69905451			0.6958	0.0085	0.0179
	14_243993				0.0258	0.0066	0.0051	0.0393	0.003	0.0095	0.0068	0.0017	0.0001	0.0032		14_56492051				0.0996	0.02	0.0057	0.0762		14_62692220				0.0095	0.0693	0.0539	0.0357	0.0316	0.1533	0.0005	0.0719		14_67812838				0.0006		14_69909564				0.0068	0.0128
	14_722797					0.0757	0.0926	0.0336	0.0106	0.0061	0.0881	0.0048	0.0001	0.0089		14_56265557					0.1563	0.0777	0.0109		14_62839708					0.0686	0.0109	0.0343	0.2343	0.009	0.0106	0.0485		14_68005175						14_69861878					0.0086
	14_609870						0.0009	0.0198	0.017	0.0201	0.0062	0.0011	0.0555	0.0045		14_56266470						0.0092	0.1495		14_63510140						0.0228	0.111	0.0558	0.1033	0.0088	0.1071								14_69864393
	14_2888622							0.0604	0.0882	0.0701	0.0826	0.029	0.0059	0.0013		14_56289041							0.049		14_64145528							0.0291	0.0048	0.0064	0.0356	0.0573
	14_3690052								0.2201	0.222	0.0764	0.0062	0.148	0.017		14_56474111									14_64226158								0.1433	0.117	0.0329	0.0136
	14_3758025									0.2707	0.0255	0.0046	0.1264	0.0042											14_64441864									0.0317	0.1064	0.1219
	14_3999212										0.0682	0.1064	0.3421	0.0057											14_64985189										0.1027	0.0525
	14_4063162											0.0018	0.0633	0.0016											14_65367176											0.0235
	14_4276092												0.0809	0.0041											14_65459576
	14_4470196													0.1146
	14_4599331
	15:65278877-65278877
Chr15		15_65206004	15_65333701	15_65350341	15_65368131
	15_65206004		0.069	0.0121	0.0156
	15_65333701			0.0104	0.0889
	15_65350341				0.0362
	15_65368131
	16:1786132-1791556
Chr16		16_1789480	16_1790694
	16_1789480		0.1086
	16_1790694
	20:29367221-33732180															20:37500629-37500629
Chr20		20_29433354	20_29579833	20_29731877	20_31247182	20_31247449	20_31532661	20_31888449	20_32158204	20_32375913	20_33068224	20_33171985	20_33504182	20_33724060			20_37404462	20_37413431	20_37500629	20_37512663	20_37573229
	20_29433354		0.0439	0.0082	0.3199	0.3393	0.0215	0.0271	0.0306	0.2068	0.0109	0.2571	0.0097	0.0511		20_37404462		0.4197	0.0199	0.0369	0.0174
	20_29579833			0.0376	0.1125	0.1389	0.0179	0.1559	0.1371	0.0114	0.0464	0.1213	0.012	0.0441		20_37413431			0.0235	0.0428	0.0085
	20_29731877				0.0048	0.0049	0.0063	0.0413	0.0196	0.0018	0.0044	0.0015	0.0049	0.0036		20_37500629				0.1412	0.042
	20_31247182					0.9393	0.025	0.051	0.0001	0.2439	0.041	0.2929	0.0168	0.0043		20_37512663					0.3792
	20_31247449						0.0447	0.0475	0	0.2686	0.0448	0.3159	0.0153	0.0025		20_37573229
	20_31532661							0.0156	0.0277	0.0012	0.0013	0.0008	0.0978	0.0131
	20_31888449								0.0322	0.0655	0	0.0043	0.0005	0.1771
	20_32158204									0.0128	0.1774	0.0018	0.1627	0.0503
	20_32375913										0.0136	0.1971	0.0194	0
	20_33068224											0.0197	0.0202	0.0583
	20_33171985												0.0042	0.0348
	20_33504182													0.0249
	20_33724060
	28:18585274-18597601
Chr28		28_18589863	28_18587672
	28_18589863		0.0422
	28_18587672
	29:40641719-41439204
Chr29		29_40708600	29_40892385	29_41054841	29_41124548	29_41171461
	29_40708600		0.0532	0.0053	0.0001	0.014
	29_40892385			0.0153	0.0154	0.0406
	29_41054841				0.165	0.0119
	29_41124548					0.0074
	29_41171461
[truncated: 12 more columns]

## Sheet: TableS5
Table S5. Summary of significant MR associations in blood
Gene		PMR-Egger						moPMR-Egger
	Chr	MY	FP	PP	FY	PY	SCS
ABCC13	1							6.95091e-05
CRYGS	1						1.19603e-05	2.16413e-06
LXN	1							0.00165208
DNAJC13	1			1.01319e-08			1.50588e-42	9.30502e-96
MX1	1							4.36065e-05
TMPRSS2	1			7.5e-05				2.79559e-06
PIGV	2							0.000193904
ENSBTAG00000052293	2							9.65759e-05
RNF186	2							0
ENSBTAG00000022893	3	0.000167773						0.000148814
FDPS	3							0.000857736
H4C14	3							1.83355e-06
TRIM45	3							0.000250768
CD101	3							0.00126
INKA2	3	1.04036e-12	2.97668e-46	1.86411e-45			8.96306e-24	2.09539e-90
ENSBTAG00000053209	3			6.91402e-05	7.34445e-06	4.41727e-06		1.21378e-20
ALG14	3							2.64834e-21
MTERF4	3							0.000210824
ZNF277	4	3.96778e-05			2.41737e-06			1.07158e-13
MRPL32	4						1.8925e-06	1.62678e-08
GIMAP4	4		7.50996e-05					4.98852e-07
SLC35E3	5						6.91553e-10	1.95177e-46
MYO1A	5							0.00048697
ENSBTAG00000055135	5							6.56387e-05
ENSBTAG00000053144	5							2.37195e-43
NCF4	5	4.66663e-05						4.13834e-06
DERA	5				6.60853e-07			0.000125936
KLRK1	5							1.41547e-05
ACRBP	5							0.000238596
IQSEC3	5		1.73128e-05					0.000189223
TAB1	5							1.39987e-06
MLC1	5							8.64628e-11
MOV10L1	5							6.26772e-10
PLXNB2	5	5.95718e-07				1.27778e-07		2.58113e-10
AP1AR	6						5.18411e-06	2.33471e-05
MCUB	6							0.00110178
MED28	6							2.22775e-42
TLR6	6							1.26475e-05
STAP1	6							2.25601e-08
MTHFD2L	6						0.000117022
CD209	7							7.11777e-07
ENSBTAG00000049797	7							0.00137355
JSRP1	7							2.92428e-06
TIMD4	7							0.00144944
RARS1	7			1.83705e-05				7.00939e-07
TMEM232	7							0.0010275
BAG1	8		7.23217e-05		9.61805e-06		6.97041e-20	1.67295e-42
ESR1	9							0.000428893
KIAA1191	10	1.87931e-05						1.98221e-10
ENSBTAG00000048958	10							0.00129617
ITPRIPL1	11							0.000529398
CCDC85A	11							2.76693e-07
ENSBTAG00000019018	11			1.15401e-34				3.23779e-176
ITGB1BP1	11							4.27182e-11
TOR1B	11						0.000116348	8.67531e-05
USP20	11						0.000210977	0.000562311
CFAP77	11							1.48085e-06
SPACA9	11		0.000119508					2.76503e-06
ENSBTAG00000049030	11			9.56745e-06				6.55194e-05
RABL6	11							1.95923e-06
RAP2A	12				9.94425e-08			2.06042e-31
SEC61A2	13		7.76261e-05					1.51412e-17
KIN	13							0.000296339
ENSBTAG00000048553	13							2.27498e-20
NAPB	13					7.39604e-06		3.93612e-07
SIRPB1	13						6.49847e-07	2.5006e-05
LAMA5	13						1.95583e-05	4.98084e-08
ENSBTAG00000050996	13	3.16079e-05	4.49831e-05	0.000131532				0.000275676
IFT52	13							0.00150193
ZNF34	14		1.75254e-07					1.71067e-07
DGAT1	14		4.95917e-46					1.6203e-62
SMPD5	14	7.8384e-87	0	1.71978e-120	4.83306e-73		5.30635e-71	0
ENSBTAG00000049400	14	8.56555e-150	0	1.54166e-176	2.54002e-130		3.47636e-166	0
LYNX1	14		4.47559e-11		6.05112e-05		5.28624e-05	2.66942e-10
ENSBTAG00000026340	14	7.09996e-12	4.49164e-116	9.35296e-25	1.21708e-28		1.48859e-17	5.08998e-143
RGS20	14							0.0016587
DCSTAMP	14							2.60913e-06
ENSBTAG00000050156	14							3.53884e-08
SPAG1	14							9.0004e-08
RMDN1	14			1.3442e-09				1.41601e-12
ENSBTAG00000048692	15	5.83408e-06				5.10171e-05	4.96328e-10	6.20669e-15
ENSBTAG00000023648	15							2.66267e-08
ENSBTAG00000012229	15							1.44973e-06
ENSBTAG00000034366	16							0.000202527
STUM	16							8.95473e-06
ZBTB48	16							6.46009e-07
ENSBTAG00000049987	16		2.87496e-08					6.29588e-07
CACNA1S	16		4.7221e-06					5.85513e-07
UBC	17	2.47058e-13	3.70936e-05			5.93905e-15		2.88887e-17
SCARB1	17							0.000479501
IFT81	17							0.000571613
OAS1X	17							0.000179258
MVK	17							1.59207e-11
ENSBTAG00000053220	17							0.00102427
ENSBTAG00000052233	17						1.72664e-05	1.5864e-06
ENSBTAG00000017305	17							0.000589692
PI4KA	17							0.00100169
SERPIND1	17							1.86597e-12
SLC7A4	17							3.25108e-08
CCDC188	17		0.000209923
DDX19A	18							6.45325e-05
NETO2	18					3.8077e-05		3.54779e-37
ADGRG5	18		6.08719e-07		3.13219e-05			1.19764e-10
RINL	18						0.000215858	0.0011525
ZNF227	18	2.80687e-06						2.27853e-08
NKPD1	18	8.74424e-06	1.2913e-06			3.0297e-06		1.83391e-09
SLC1A5	18	2.3225e-05	1.70787e-11	9.31192e-05				1.89419e-10
ENSBTAG00000037537	18							0.0005614
ENSBTAG00000053293	18							6.45663e-19
ZNF784	18				0.00012637
TMEM150B	18		1.42031e-05					3.56321e-21
ENSBTAG00000049905	18							0.000742444
ENSBTAG00000045854	18							0.00112207
ENSBTAG00000047473	18							0.000994158
ENSBTAG00000049557	18		8.84045e-06					7.50788e-05
P2RX5	19							0.000284873
ENSBTAG00000051950	19	0.000167952	3.77579e-05					1.24807e-10
PIGL	19							0.000317555
EPN2	19							0.000238752
CD300LG	19							1.98962e-05
PDE6G	19							1.37689e-12
TMEM94	19							0.000861725
CD300E	19						2.01494e-08	7.18732e-07
ENSBTAG00000024901	19							0.000730146
ABCA9	19						0.00020606
RGS9	19				1.46069e-05			0.000741864
HEXB	20							0.0011078
ENSBTAG00000034138	20							0.00108765
ENSBTAG00000053489	20							0.00119031
MRPS27	20							2.51511e-05
OTULIN	20							5.71289e-05
TRIO	20							0.000103058
NKD2	20		3.38151e-11		3.30245e-11			9.24514e-26
WDR25	21							3.00656e-06
SCN11A	22				1.05577e-05	1.75958e-05		4.76804e-05
ENSBTAG00000038616	22							0.000562118
ENSBTAG00000031115	22							0.00164717
SLC25A27	23	1.42551e-05						0.000447486
SAPCD1	23							0.0012725
MCUR1	23							1.23529e-05
SIRT5	23							0.000465172
LY86	23							0.00144918
SERPINB6	23							6.12689e-05
ENSBTAG00000023026	24							0.000280224
SLC39A6	24							7.84273e-29
FBXL16	25		0.000255137
ENSBTAG00000051845	25							0.00146195
TIGD7	25							0.00103457
VASN	25							0.000296358
NMRAL1	25							0.000946046
ENSBTAG00000048445	25							0.000169564
ZNF394	25							4.26134e-05
AIMP2	25		0.000151076					0.000599877
FSCN1	25							1.9687e-06
LGI1	26							0.000355489
MORN4	26		0.00014826					0.00017704
ENSBTAG00000014335	26							0.000896373
ENSBTAG00000023846	26							0.000689585
ACADSB	26			8.79908e-06				4.84857e-05
ENSBTAG00000052558	26					7.98492e-09		2.03582e-21
CPXM2	26							0.000378631
DHX32	26							2.32835e-20
FAM149B1	28							2.13129e-08
JAM3	29	1.21354e-18				3.24405e-09		2.30651e-103
ENSBTAG00000054135	29							2.00521e-05

## Sheet: TableS6
Table S6. Summary of significant MR associations in mammary
Gene		PMR-Egger						moPMR-Egger
	Chr	MY	FP	PP	FY	PY	SCS
AOX1	2							3.65e-05
HEBP1	5							0.000227215
FUT6	7		8.72508e-05	3.01993e-19				6.00563e-74
DGAT1	14		1.5006e-61	1.98718e-05	1.18865e-09			1.73409e-73
FABP9	14			7.83614e-10			4.89655e-38	1.12761e-63
SRRM5	18							0.000349248
CCDC137	19							2.16072e-13
OTOP3	19	1.19114e-12	1.09187e-13	6.37845e-15			1.84852e-05	3.23965e-22

## Sheet: TableS7
Table S7. Summary of significant MR associations in milk cells
Gene		PMR-Egger						moPMR-Egger
	Chr	MY	FP	PP	FY	PY	SCS
STAG1	1						0.000257538	0.000394136
PROC	2							0.000243909
PIGV	2							6.31573e-07
CD1A	3							3.57107e-07
INKA2	3		1.89622e-31	1.40176e-30			5.3236e-09	1.44869e-76
ALG14	3							3.376e-30
POLR1F	4		0.000505385	1.95169e-17			6.6083e-41	6.41626e-64
PCLO	4	0.000193725
DERA	5		2.44267e-05					0.000455929
NKG2C	5	0.000100959	4.32834e-07				1.92847e-19	1.21672e-25
ENSBTAG00000015557	7							0.000363638
KIAA1191	10							0.00163544
POLE2	10							0.000837534
ENSBTAG00000019018	11			3.28813e-37				6.44528e-177
ENSBTAG00000049030	11	6.36986e-09	8.75391e-10	3.22118e-13				7.3074e-13
TMEM141	11		1.56171e-11		9.94684e-05			4.72062e-12
ENSBTAG00000053180	12							0.000618246
RAP2A	12							0.00138356
ANKEF1	13							6.51256e-23
PITRM1	13							0.00016112
IQANK1	14	1.2928e-83	3.95008e-300	2.4126e-98	9.83488e-76	7.19578e-21	1.53909e-84	0
LYNX1	14	0.000174493	5.62619e-12	8.58276e-06			0.000286345	0
GEM	14							2.58139e-07
CDH17	14	0.000239309						1.43123e-07
ATP5MG	15							0.000877885
PDHX	15		0.000316388		0.000204767			0.000564386
ENSBTAG00000054185	16	0.000166024		5.9061e-05				1.23341e-07
TRAF3IP3	16	6.18963e-05		0.000129466				9.60727e-05
THAP8	18		2.26176e-05					5.0944e-14
ENSBTAG00000047301	18							0.000367444
ENSBTAG00000039341	18							0.00149446
CD300LG	19	6.27796e-05		0.000316652				2.67542e-06
CCDC137	19			0.000153724				3.34252e-14
C1QTNF1	19			0.000254461				0.00107113
DNAH17	19							3.44047e-05
NKD2	20		6.21697e-08	0.000533283	3.51877e-07			2.4015e-18
IFT122	22							1.45007e-15
RMC1	24			2.12319e-05				1.60034e-12
RAB12	24							3.36911e-11
ENSBTAG00000052162	24							0.000220114
ENSBTAG00000051845	25			0.000184735				0.000125671
IQCK	25	8.50826e-06				4.58066e-06	1.38062e-06	2.45793e-07
PAPSS2	26							2.73028e-05
ACADSB	26		4.61627e-13	2.07246e-32	1.38702e-07	2.88572e-12		6.2434e-108
ENSBTAG00000052810	28			2.06163e-13				6.39723e-32
SCGB2A2	29	1.5057e-05						5.24393e-06

## Sheet: TableS8
Table S8. Summary of significant MR associations in liver
Gene		PMR-Egger						moPMR-Egger
	Chr	MY	FP	PP	FY	PY	SCS
PIK3CB	1							9.20407e-05
MX1	1							0.000607009
PLCL2	1	1.90115e-08			1.336e-05	2.51939e-08		1.24307e-08
ACVR1C	2	6.61256e-14		9.50772e-07	8.10977e-37	6.87535e-10		2.68848e-49
NIPAL3	2		1.98627e-16	9.49437e-08	4.41945e-21		2.44908e-17	2.68541e-46
PLA2G2D4	2						1.42812e-07	2.86289e-07
FBXO42	2	4.11772e-08		7.01335e-06		1.43534e-05		5.70305e-92
TRIM46	3			1.86123e-05				3.63004e-05
ENSBTAG00000037634	3							4.62246e-87
RPF1	3							0.00092009
TRIT1	3	1.17527e-08	1.18847e-07	2.77721e-09				1.35448e-09
ENSBTAG00000053696	3	4.40996e-10	6.58637e-07			5.57233e-08		3.22894e-13
GPR37	4	7.83513e-11		1.05441e-06	9.98689e-09	3.09806e-12	1.51273e-33	1.46887e-204
ENSBTAG00000047088	4							0.00088184
ENSBTAG00000031234	4							8.97475e-05
ENSBTAG00000040387	4							1.36603e-05
ENSBTAG00000052884	5							9.40519e-06
HEBP1	5							0.000359245
MAPK12	5							0.000332386
PPP6R2	5							0.000601697
ENSBTAG00000053282	6							5.11119e-05
UGT2A1	6			6.60352e-63				5.37382e-174
RASGRF2	7						3.8868e-05	6.84754e-05
MYO6	9						2.59092e-09	8.37446e-15
ENSBTAG00000052029	9							1.75442e-12
ANXA2	10							6.79527e-11
MAP4K3	11	4.18698e-07				4.3239e-11		5.52647e-16
SLC3A1	11			9.68538e-05				0.000172901
PGGHG	11			2.31253e-11				1.52076e-36
IFITM5	11			3.48454e-12				1.16588e-35
ENSBTAG00000019018	11			5.70322e-31				1.57166e-169
AK8	11						0.000102748	3.51331e-06
NSMF	11							0.000593614
ENSBTAG00000053845	12							7.71274e-05
CDC123	13							0.000199772
GTPBP4	13	6.71533e-05		3.61308e-05				1.80528e-11
DGAT1	14	5.44837e-07	2.54751e-23	3.02717e-10	4.55432e-06		1.41718e-05	2.25283e-20
LY6E	14		9.58195e-10					3.64858e-11
LYNX1	14	1.53526e-15	2.16426e-72	2.97231e-27	4.88022e-30		2.75107e-15	6.28601e-94
ENSBTAG00000050544	14	2.06471e-14	1.45853e-06			1.22877e-08		1.04324e-16
FABP4	14			2.78871e-24		6.12418e-11	6.06788e-111	1.27388e-274
ENSBTAG00000052927	14	4.29394e-07	2.05122e-15	6.26899e-33	2.12841e-70	3.50802e-48		1.24024e-172
ENSBTAG00000034323	16						5.19085e-09	2.94998e-07
ENSBTAG00000049987	16							1.21002e-07
NMNAT2	16		6.1869e-07				3.99816e-06	7.00867e-10
KIF14	16							0.000696673
OAS1X	17							0.00028882
YPEL1	17							3.52095e-11
ZDHHC8	17							5.8998e-22
ITFG1	18		9.72215e-07			1.65393e-06		8.14062e-22
SIRT2	18						2.46374e-05
CA4	19							0.000313276
TRAF4	19		2.16569e-05	1.16484e-05				8.65171e-06
NME1	19							1.38012e-07
CD7	19					8.47829e-05		0.000831571
RFNG	19							9.69821e-07
DCXR	19		0.000132775					1.94072e-06
OXLD1	19			8.95823e-05				4.86925e-13
PDE6G	19							1.6461e-10
ABCA5	19							0.000861713
ABCA9	19							0.000743639
CCL28	20							5.6021e-19
MROH2B	20	1.63505e-05		2.53882e-13				1.33018e-11
ENSBTAG00000052982	20							2.38617e-06
COA8	21							5.82732e-146
NDUFAF3	22					7.42527e-06		2.59816e-05
IFT122	22							1.65487e-15
C6orf52	23			3.01251e-05				5.32144e-11
NRN1	23							0.000775225
ENSBTAG00000051845	25							2.94101e-05
CYP3A5	25							0.000315896
RAC1	25							6.84563e-11
ZWINT	26							0.000498649
ERLIN1	26		4.16443e-61	2.29813e-15	6.2241e-67			7.42099e-115
DHX32	26	8.2313e-11				6.85937e-09		9.21194e-30
CD151	29							0.00010279

## Sheet: Table S9
Table S9. Summary of COLOC results for eQTL of blood and GWAS loci
Trait	Gene	Causal variants of GWAS	Causal variants of eQTL	PP.H0.abf	PP.H1.abf	PP.H2.abf	PP.H3.abf	PP.H4.abf	LD r2
MY	DGAT1	14_596153	14_378564	8.87022e-71	1.11197e-19	7.97704e-52	1	1.41052e-17	0.0515834
MY	DGAT1	14_596153	14_890177	2.23089e-54	0.00279664	7.95436e-52	0.997157	4.63829e-05	0.0940345
MY	DGAT1	14_596153	14_609870	5.7532e-75	7.21219e-24	1.05698e-52	0.130764	0.869236	0.983706
FP	DGAT1	14_624510	14_378564	1.5973e-203	1.11197e-19	1.43646e-184	1	1.47002e-17	0.05009
FP	DGAT1	14_204675	14_378564	3.97783e-38	1.11197e-19	3.57728e-19	1	1.13201e-19	0.213553
FP	DGAT1	14_624510	14_890177	4.01731e-187	0.00279667	1.43239e-184	0.997167	3.66378e-05	0.0936938
FP	DGAT1	14_204675	14_890177	1.00046e-21	0.00279669	3.56717e-19	0.997174	2.94374e-05	0.0682476
FP	DGAT1	14_624510	14_609870	1.65198e-208	1.15003e-24	3.03501e-186	0.0191667	0.980833	0.989481
FP	DGAT1	14_204675	14_609870	1.94714e-41	5.44308e-23	3.57728e-19	1	6.97247e-15	0.29046
FY	DGAT1	14_609870	14_378564	1.2854e-47	1.11197e-19	1.15597e-28	1	3.0509e-17	0.0500024
FY	DGAT1	14_868228	14_378564	4.79188e-21	1.06356e-19	0.0430936	0.956461	0.000445198	6.59815e-05
FY	DGAT1	14_609870	14_890177	3.23284e-31	0.00279665	1.15268e-28	0.997158	4.48695e-05	0.0936851
FY	DGAT1	14_868228	14_890177	1.30084e-05	0.000288721	0.0046382	0.101157	0.893903	0.924398
FY	DGAT1	14_609870	14_609870	9.11442e-53	7.88466e-25	1.6745e-30	0.0125107	0.987489
FY	DGAT1	14_868228	14_609870	2.34222e-24	5.19854e-23	0.0430311	0.955071	0.00189802	0.103333
PY	DGAT1	14_602370	14_378564	1.47821e-26	1.11197e-19	1.32936e-07	1	3.75097e-08	0.0516059
PY	DGAT1	14_602370	14_890177	3.71775e-10	0.00279664	1.32558e-07	0.997155	4.79545e-05	0.0934496
PY	DGAT1	14_602370	14_609870	1.07004e-30	8.04927e-24	1.96588e-08	0.146173	0.853827	0.982666
SCS	DGAT1	14_848285	14_378564	2.49713e-35	1.11197e-19	2.24569e-16	1	4.57352e-17	0.0488414
SCS	DGAT1	14_934973	14_378564	9.516e-21	9.72659e-20	0.0855779	0.874638	0.0397839	0.166727
SCS	DGAT1	14_848285	14_890177	6.27965e-19	0.00279631	2.23904e-16	0.99704	0.000164024	0.132551
SCS	DGAT1	14_934973	14_890177	0.000248892	0.002544	0.0887437	0.907074	0.00138956	0.298183
SCS	DGAT1	14_848285	14_609870	8.67664e-40	3.86369e-24	1.59407e-17	0.0691219	0.930878	0.824244
SCS	DGAT1	14_934973	14_609870	4.80372e-24	4.91002e-23	0.0882537	0.902049	0.00969777	0.207511

## Sheet: Table S10
Table S10. Summary of COLOC results for eQTL of mammary and GWAS loci
Trait	Gene	Causal variants of GWAS	Causal variants of eQTL	PP.H0.abf	PP.H1.abf	PP.H2.abf	PP.H3.abf	PP.H4.abf	LD r2
MY	DGAT1	14_596153	14_766693	5.76963e-67	7.23279e-16	7.97704e-52	1	3.57728e-15	0.0563588
MY	DGAT1	14_596153	14_611019	3.84795e-62	4.82378e-11	1.01632e-52	0.125656	0.874344	0.970913
MY	DGAT1	14_596153	14_891889	5.23893e-54	0.00656751	7.39959e-52	0.927479	0.065954	0.659137
FP	DGAT1	14_624510	14_766693	1.04e-199	7.23e-16	1.44e-184	1	1.03e-14	0.0564948
FP	DGAT1	14_204675	14_766693	2.59e-34	7.23e-16	3.58e-19	1	4.74e-18	0.105899
FP	DGAT1	14_624510	14_611019	4.46e-195	3.11e-11	1.18e-185	0.0802189	0.919781	0.97612
FP	DGAT1	14_204675	14_611019	1.35e-28	3.79e-10	3.58e-19	1	6.15e-12	0.282257
FP	DGAT1	14_624510	14_891889	9.45e-187	0.0065774	1.33e-184	0.928877	0.0645453	0.656397
FP	DGAT1	14_204675	14_891889	2.51e-21	0.00702963	3.55e-19	0.99288	9.07e-05	0.212638
FY	DGAT1	14_609870	14_766693	8.36088e-44	7.23279e-16	1.15597e-28	1	1.01345e-14	0.0557433
FY	DGAT1	14_868228	14_766693	3.0022e-17	6.66338e-16	0.0415082	0.921199	0.0372924	0.341764
FY	DGAT1	14_609870	14_611019	2.75974e-39	2.38738e-11	7.28899e-30	0.0611776	0.938822	0.976144
FY	DGAT1	14_868228	14_611019	1.62992e-11	3.6176e-10	0.0430492	0.955474	0.00147725	0.106397
FY	DGAT1	14_609870	14_891889	7.61325e-31	0.00658604	1.07531e-28	0.9301	0.0633135	0.655216
FY	DGAT1	14_868228	14_891889	0.000301014	0.00668101	0.0425159	0.943627	0.00687515	0.179888
PY	DGAT1	14_602370	14_766693	9.61502e-23	7.23279e-16	1.32936e-07	1	2.46941e-09	0.0559905
PY	DGAT1	14_602370	14_611019	4.10297e-18	3.08641e-11	1.08367e-08	0.0796774	0.920323	0.970435
PY	DGAT1	14_602370	14_891889	8.81458e-10	0.00663067	1.24499e-07	0.936417	0.0569524	0.658387
SCS	DGAT1	14_848285	14_766693	1.62e-31	7.23e-16	2.25e-16	1	8.07e-15	0.0537914
SCS	DGAT1	14_934973	14_766693	6.43e-17	6.57e-16	0.0889073	0.908744	0.00234843	0.20362
SCS	DGAT1	14_848285	14_611019	1.09e-26	4.87e-11	2.89e-17	0.127006	0.872994	0.812315
SCS	DGAT1	14_934973	14_611019	3.35e-11	3.42e-10	0.0884026	0.903574	0.00802339	0.201204
SCS	DGAT1	14_848285	14_891889	1.47e-18	0.00656241	2.08e-16	0.926756	0.0666814	0.788929
SCS	DGAT1	14_934973	14_891889	0.000624878	0.00638707	0.0882592	0.902119	0.0026095	0.141428
FP	HERC6	6_36592235	6_36693596	8.62352e-11	3.88319e-09	0.0216558	0.975158	0.00318573	0.18886
FP	HERC6	6_36592235	6_36393899	3.53523e-99	1.59192e-97	0.0217067	0.977453	0.000840254	0.00228374
FP	HERC6	6_36592235	6_36592235	1.64632e-51	7.4134e-50	4.46244e-05	9.554e-06	0.999946
PP	HERC6	6_36592235	6_36693596	2.41089e-44	3.98208e-09	6.05435e-36	1	4.64669e-07	0.18886
PP	HERC6	6_36426975	6_36693596	3.24894e-19	3.98208e-09	8.15889e-11	1	2.7941e-09	0.000126871
PP	HERC6	6_36442952	6_36693596	4.4763e-25	3.98208e-09	1.12411e-16	1	3.14059e-11	0.0144351
PP	HERC6	6_36118333	6_36693596	1.47688e-89	3.98208e-09	3.70881e-81	1	3.25067e-10	0.0383387
PP	HERC6	6_36501474	6_36693596	8.78187e-42	3.98208e-09	2.20535e-33	1	9.54519e-08	0.0298525
PP	HERC6	6_36097082	6_36693596	2.56942e-12	3.97949e-09	0.000645245	0.999349	5.58302e-06	0.0102259
PP	HERC6	6_36322476	6_36693596	7.80435e-22	3.97839e-09	1.95987e-13	0.99907	0.000929598	0.0112378
PP	HERC6	6_36592235	6_36393899	9.86036e-133	1.62864e-97	6.05435e-36	1	1.27851e-20	0.00228374
PP	HERC6	6_36426975	6_36393899	1.32879e-107	1.62864e-97	8.15889e-11	1	1.53997e-11	0.00220234
PP	HERC6	6_36442952	6_36393899	1.83077e-113	1.62864e-97	1.12411e-16	1	1.68231e-12	0.282984
PP	HERC6	6_36118333	6_36393899	6.04032e-178	1.62864e-97	3.70881e-81	1	7.08464e-44	0.23287
PP	HERC6	6_36501474	6_36393899	3.56864e-130	1.61818e-97	2.19118e-33	0.993562	0.00643784	0.560389
PP	HERC6	6_36097082	6_36393899	1.05087e-100	1.62758e-97	0.000645244	0.999349	5.95163e-06	0.0139432
PP	HERC6	6_36322476	6_36393899	4.90951e-111	2.5027e-98	3.01448e-14	0.151972	0.848028	0.766924
PP	HERC6	6_36592235	6_36592235	4.4738e-85	7.38941e-50	1.21265e-38	2.94735e-06	0.999997
PP	HERC6	6_36426975	6_36592235	3.01004e-57	3.68928e-47	8.15889e-11	1	2.76221e-12	0.0561003
PP	HERC6	6_36442952	6_36592235	4.14715e-63	3.68928e-47	1.12411e-16	1	5.15623e-18	0.000524915
PP	HERC6	6_36118333	6_36592235	1.36828e-127	3.68928e-47	3.70881e-81	1	1.60379e-34	0.0796044
PP	HERC6	6_36501474	6_36592235	8.13613e-80	3.68928e-47	2.20535e-33	1	4.36508e-07	0.0135983
PP	HERC6	6_36097082	6_36592235	2.38049e-50	3.68688e-47	0.000645245	0.999349	5.65403e-06	0.000566382
PP	HERC6	6_36322476	6_36592235	7.21976e-60	3.68038e-47	1.95696e-13	0.997584	0.00241593	0.000361316
